# Supplementary material for: Detection of Immune Escape and Basal Core Promoter/Precore Gene Mutations in Hepatitis B Virus Isolated from Asymptomatic Hospital Attendees in Two Southwestern States in Nigeria
Source: Viruses. 2023 Oct 31;15(11):2188. doi: 10.3390/v15112188 (PMC10674980; doi:10.3390/v15112188)
Supplement: Supplementary file 1 [file viruses-15-02188-s001.zip]

Archive with 1 entries (1 files):
- viruses-2657700-supplementary.pdf
